# Supplementary material for: Photodegradable by Yellow-Orange Light degFusionRed Optogenetic Module with Autocatalytically Formed Chromophore
Source: Int J Mol Sci. 2023 Mar 30;24(7):6526. doi: 10.3390/ijms24076526 (PMC10095432; doi:10.3390/ijms24076526)
Supplement: Supplementary file 1 [file ijms-24-06526-s001.zip]

Archive with 1 entries (1 files):
- ijms-2285033-supplementary.pdf
